# Supplementary material for: The Synthesis and Property Study of NH-Ac-Anchored Multilayer 3D Polymers
Source: Molecules. 2025 Apr 29;30(9):1981. doi: 10.3390/molecules30091981 (PMC12073231; doi:10.3390/molecules30091981)
Supplement: Supplementary file 1 [file molecules-30-01981-s001.zip]

Archive with 1 entries (1 files):
- molecules-3514105-supplementary.pdf
